# Supplementary material for: Sexual dimorphism in the horn size of a pair-forming coral reef butterflyfish
Source: PLoS One. 2020 Oct 8;15(10):e0240294. doi: 10.1371/journal.pone.0240294 (PMC7544049; doi:10.1371/journal.pone.0240294)
Supplement: S1 Data — (CSV) [file pone.0240294.s004.csv]

Obs	Sex	TL	Weight	Age
1	M	81	13	1
2	M	83	17	2
3	M	84	18	2
4	M	114	48	3
5	M	114	46	3
6	M	114	45	3
7	M	115	44	3
8	M	118	49	3
9	M	119	47	2
10	M	121	55	3
11	M	123	55	4
12	M	126	54	4
13	M	126	58	4
14	M	130	65	4
15	M	133	66	4
16	M	134	57	4
17	M	136	76	6
18	M	137	71	3
19	M	140	80	3
20	M	140	93	7
21	M	140	86	8
22	M	141	72	4
23	M	141	88	5
24	M	142	84	6
25	M	142	90	7
26	M	143	90	5
27	M	143	94	5
28	M	144	97	5
29	M	147	99	6
30	M	148	100	4
31	M	149	121	7
32	M	151	104	4
33	M	152	102	6
34	M	154	101	7
35	M	156	101	7
36	M	156	111	9
37	M	162	116	5
38	F	81	13	2
39	F	95	24	2
40	F	107	41	4
41	F	116	50	3
42	F	117	38	4
43	F	122	50	3
44	F	123	55	3
45	F	124	56	3
46	F	127	50	5
47	F	129	65	4
48	F	132	71	4
49	F	132	75	5
50	F	132	74	5
51	F	133	75	3
52	F	133	67	7
53	F	135	72	5
54	F	137	70	4
55	F	137	79	6
56	F	138	81	4
57	F	138	90	6
58	F	138	85	7
59	F	138	78	12
60	F	139	81	5
61	F	139	79	6
62	F	139	107	6
63	F	140	96	4
64	F	141	98	7
65	F	142	80	4
66	F	143	83	7
67	F	144	97	6
68	F	144	90	8
69	F	145	92	6
70	F	145	93	9
71	F	146	97	5
72	F	146	91	10
73	F	147	97	6
74	F	147	104	6
75	F	148	101	7
76	F	154	101	8
