# Supplementary material for: Sexual dimorphism in the horn size of a pair-forming coral reef butterflyfish
Source: PLoS One. 2020 Oct 8;15(10):e0240294. doi: 10.1371/journal.pone.0240294 (PMC7544049; doi:10.1371/journal.pone.0240294)
Supplement: S2 Data — (CSV) [file pone.0240294.s005.csv]

Obs	Sex	TL	HumpL	HornL	Log.Length	stdHump	stdHorn
1	M	114	4	2	2.056904851	0.035087719	0.01754386
2	M	141	6	10	2.149219113	0.042553191	0.070921986
3	M	133	5	8	2.123851641	0.037593985	0.060150376
4	M	115	4	5	2.06069784	0.034782609	0.043478261
5	M	140	8	15	2.146128036	0.057142857	0.107142857
6	M	114	3	4	2.056904851	0.026315789	0.035087719
7	M	126	4	7	2.100370545	0.031746032	0.055555556
8	M	121	4	5	2.08278537	0.033057851	0.041322314
9	M	114	4	4	2.056904851	0.035087719	0.035087719
10	M	140	7	11	2.146128036	0.05	0.078571429
11	M	142	6	12	2.152288344	0.042253521	0.084507042
12	M	152	7	13	2.181843588	0.046052632	0.085526316
13	M	143	8	7	2.155336037	0.055944056	0.048951049
14	M	136	6	10	2.133538908	0.044117647	0.073529412
15	M	151	6	10	2.178976947	0.039735099	0.066225166
16	M	140	7	6	2.146128036	0.05	0.042857143
17	M	162	9	9	2.209515015	0.055555556	0.055555556
18	M	141	9	11	2.149219113	0.063829787	0.078014184
19	M	123	4	4	2.089905111	0.032520325	0.032520325
20	M	147	8	10	2.167317335	0.054421769	0.068027211
21	M	119	7	6	2.075546961	0.058823529	0.050420168
22	M	143	8	9	2.155336037	0.055944056	0.062937063
23	M	118	6	4	2.071882007	0.050847458	0.033898305
24	M	156	11	10	2.193124598	0.070512821	0.064102564
25	M	130	8	9	2.113943352	0.061538462	0.069230769
26	M	144	8	8	2.158362492	0.055555556	0.055555556
27	M	148	9	11	2.170261715	0.060810811	0.074324324
28	M	149	7	6	2.173186268	0.046979866	0.040268456
29	M	134	7	8	2.127104798	0.052238806	0.059701493
30	M	126	7	6	2.100370545	0.055555556	0.047619048
31	M	154	10	11	2.187520721	0.064935065	0.071428571
32	M	156	9	10	2.193124598	0.057692308	0.064102564
33	M	137	7	9	2.136720567	0.051094891	0.065693431
34	M	142	7	10	2.152288344	0.049295775	0.070422535
35	M	81	2	0	1.908485019	0.024691358	0
36	F	117	3	6	2.068185862	0.025641026	0.051282051
37	F	138	5	4	2.139879086	0.036231884	0.028985507
38	F	146	3	5	2.164352856	0.020547945	0.034246575
39	F	141	5	6	2.149219113	0.035460993	0.042553191
40	F	137	4	4	2.136720567	0.02919708	0.02919708
41	F	107	3	3	2.029383778	0.028037383	0.028037383
42	F	146	5	5	2.164352856	0.034246575	0.034246575
43	F	129	5	8	2.11058971	0.03875969	0.062015504
44	F	122	3	4	2.086359831	0.024590164	0.032786885
45	F	133	4	3	2.123851641	0.030075188	0.022556391
46	F	138	4	5	2.139879086	0.028985507	0.036231884
47	F	132	6	4	2.120573931	0.045454545	0.03030303
48	F	138	4	3	2.139879086	0.028985507	0.02173913
49	F	132	4	5	2.120573931	0.03030303	0.037878788
50	F	137	2	8	2.136720567	0.01459854	0.058394161
51	F	135	5	6	2.130333768	0.037037037	0.044444444
52	F	139	5	3	2.1430148	0.035971223	0.021582734
53	F	147	7	5	2.167317335	0.047619048	0.034013605
54	F	138	4	5	2.139879086	0.028985507	0.036231884
55	F	132	6	6	2.120573931	0.045454545	0.045454545
56	F	116	5	2	2.064457989	0.043103448	0.017241379
57	F	145	6	5	2.161368002	0.04137931	0.034482759
58	F	124	6	3	2.093421685	0.048387097	0.024193548
59	F	147	7	9	2.167317335	0.047619048	0.06122449
60	F	139	5	6	2.1430148	0.035971223	0.043165468
61	F	154	7	6	2.187520721	0.045454545	0.038961039
62	F	140	7	3	2.146128036	0.05	0.021428571
63	F	139	7	4	2.1430148	0.050359712	0.028776978
64	F	127	5	5	2.103803721	0.039370079	0.039370079
65	F	143	6	5	2.155336037	0.041958042	0.034965035
66	F	142	7	5	2.152288344	0.049295775	0.035211268
67	F	123	6	4	2.089905111	0.048780488	0.032520325
68	F	144	6	5	2.158362492	0.041666667	0.034722222
69	F	145	6	5	2.161368002	0.04137931	0.034482759
70	F	148	8	5	2.170261715	0.054054054	0.033783784
71	F	133	6	4	2.123851641	0.045112782	0.030075188
72	F	144	5	7	2.158362492	0.034722222	0.048611111
