# Supplementary material for: Sexual dimorphism in the horn size of a pair-forming coral reef butterflyfish
Source: PLoS One. 2020 Oct 8;15(10):e0240294. doi: 10.1371/journal.pone.0240294 (PMC7544049; doi:10.1371/journal.pone.0240294)
Supplement: S3 Data — (CSV) [file pone.0240294.s006.csv]

Obs	Pair	Sex	Age	BdDepth	HornL	HumpL	TL	Weight	stdHump	stdHorn	stdBdDepth
1	1	f	4	79	4	3	117	38	0.025641026	0.034188034	0.675213675
2	1	m	3	70	7	4	114	48	0.035087719	0.061403509	0.614035088
3	2	f	7	95	4	5	141	98	0.035460993	0.028368794	0.673758865
4	2	m	4	97	6	6	141	72	0.042553191	0.042553191	0.687943262
5	3	f	4	86	6	4	137	70	0.02919708	0.04379562	0.627737226
6	3	m	4	88	9	5	133	66	0.037593985	0.067669173	0.661654135
7	4	f	4	69	3	3	107	41	0.028037383	0.028037383	0.644859813
8	4	m	3	74	4	4	115	44	0.034782609	0.034782609	0.643478261
9	5	f	10	96	6	5	146	91	0.034246575	0.04109589	0.657534247
10	5	m	7	94	8	8	140	80	0.057142857	0.057142857	0.671428571
11	6	f	12	90	6	4	138	90	0.028985507	0.043478261	0.652173913
12	6	m	8	90	8	7	140	93	0.05	0.057142857	0.642857143
13	7	f	5	85	4	4	132	75	0.03030303	0.03030303	0.643939394
14	7	m	6	95	8	7	152	102	0.046052632	0.052631579	0.625
15	8	f	6	88	3	2	137	79	0.01459854	0.02189781	0.642335766
16	8	m	5	89	8	8	143	90	0.055944056	0.055944056	0.622377622
17	9	f	5	89	5	5	135	72	0.037037037	0.037037037	0.659259259
18	9	m	6	87	7	6	136	76	0.044117647	0.051470588	0.639705882
19	10	f	6	94	4	5	139	81	0.035971223	0.028776978	0.676258993
20	10	m	4	95	6	6	151	104	0.039735099	0.039735099	0.629139073
21	11	f	6	95	7	7	147	97	0.047619048	0.047619048	0.646258503
22	11	m	3	92	7	7	140	86	0.05	0.05	0.657142857
23	12	f	6	89	4	4	138	78	0.028985507	0.028985507	0.644927536
24	12	m	4	77	4	4	123	55	0.032520325	0.032520325	0.62601626
25	13	f	3	75	4	5	116	50	0.043103448	0.034482759	0.646551724
26	13	m	2	77	7	7	119	47	0.058823529	0.058823529	0.647058824
27	14	f	9	94	6	6	145	92	0.04137931	0.04137931	0.648275862
28	14	m	5	112	8	8	143	94	0.055944056	0.055944056	0.783216783
29	15	f	3	80	6	6	124	56	0.048387097	0.048387097	0.64516129
30	15	m	3	78	6	6	118	49	0.050847458	0.050847458	0.661016949
31	16	f	6	90	5	5	139	79	0.035971223	0.035971223	0.647482014
32	16	m	4	82	9	8	130	65	0.061538462	0.069230769	0.630769231
33	17	f	8	94	7	7	154	101	0.045454545	0.045454545	0.61038961
34	17	m	5	98	8	8	144	97	0.055555556	0.055555556	0.680555556
35	18	f	4	89	7	7	140	96	0.05	0.05	0.635714286
36	18	m	4	96	10	9	148	100	0.060810811	0.067567568	0.648648649
37	19	f	5	97	7	7	139	107	0.050359712	0.050359712	0.697841727
38	19	m	7	96	7	7	149	121	0.046979866	0.046979866	0.644295302
39	20	f	3	77	5	6	123	55	0.048780488	0.040650407	0.62601626
40	20	m	4	80	7	7	126	58	0.055555556	0.055555556	0.634920635
41	21	f	6	92	7	6	144	97	0.041666667	0.048611111	0.638888889
42	21	m	7	98	8	10	154	101	0.064935065	0.051948052	0.636363636
43	22	f	7	94	6	8	148	101	0.054054054	0.040540541	0.635135135
44	22	m	9	103	8	9	156	111	0.057692308	0.051282051	0.66025641
45	23	f	3	78	6	6	133	67	0.045112782	0.045112782	0.586466165
46	23	m	3	84	7	7	137	71	0.051094891	0.051094891	0.613138686
47	24	f	8	92	6	5	144	90	0.034722222	0.041666667	0.638888889
48	24	m	7	95	7	7	142	90	0.049295775	0.049295775	0.669014085
